# Supplementary material for: Endogenous IL-7 Variation in Relation to Lymphocyte Subtypes in Septic Patients
Source: Medicina (Kaunas). 2025 Feb 2;61(2):258. doi: 10.3390/medicina61020258 (PMC11857491; doi:10.3390/medicina61020258)
Supplement: Supplementary file 1 [file medicina-61-00258-s001.zip]

Archive with 1 entries (1 files):
- medicina-3437364-Supplementary materials.pdf
